# Supplementary material for: Use of Abandoned Copper Tailings as a Precursor to the Synthesis of Fly-Ash-Based Alkali Activated Materials
Source: Materials (Basel). 2025 Aug 22;18(17):3926. doi: 10.3390/ma18173926 (PMC12429135; doi:10.3390/ma18173926)
Supplement: Supplementary file 1 [file materials-18-03926-s001.zip]

Archive with 1 entries (1 files):
- materials-3587985-supplementary.pdf
